# Supplementary material for: Co-Cultivation of Two Bacillus Strains for Improved Cell Growth and Enzyme Production to Enhance the Degradation of Aflatoxin B1
Source: Toxins (Basel). 2021 Jun 22;13(7):435. doi: 10.3390/toxins13070435 (PMC8309871; doi:10.3390/toxins13070435)
Supplement: Supplementary file 1 [file toxins-13-00435-s001.zip]

Archive with 1 entries (1 files):
- toxins-1209139-supplementary.pdf
